# Supplementary material for: Mediterranean Diet Affects Blood Circulating Lipid-Soluble Micronutrients and Inflammatory Biomarkers in a Cohort of Breast Cancer Survivors: Results from the SETA Study
Source: Nutrients. 2021 Sep 30;13(10):3482. doi: 10.3390/nu13103482 (PMC8539583; doi:10.3390/nu13103482)
Supplement: Supplementary file 1 [file nutrients-13-03482-s001.zip]

Archive with 1 entries (1 files):
- nutrients-1391090-supplementary.pdf
